# Supplementary material for: L-Type Amino Acid Transporter 1 Regulates Cancer Stemness and the Expression of Programmed Cell Death 1 Ligand 1 in Lung Cancer Cells
Source: Int J Mol Sci. 2021 Oct 11;22(20):10955. doi: 10.3390/ijms222010955 (PMC8537563; doi:10.3390/ijms222010955)
Supplement: Supplementary file 1 [file ijms-22-10955-s001.zip]

Archive with 1 entries (1 files):
- ijms-1372412-supplementary.pdf
